# Supplementary material for: Severity of Bovine Tuberculosis Is Associated with Co-Infection with Common Pathogens in Wild Boar
Source: PLoS One. 2014 Oct 28;9(10):e110123. doi: 10.1371/journal.pone.0110123 (PMC4211659; doi:10.1371/journal.pone.0110123)
Supplement: Table S1 — Results obtained in characterisation, laboratory diagnosis and lesional assessment carried out in the 165 wild boar included in the study. (XLSX) [file pone.0110123.s001.xlsx]

## Sheet: Hoja1
Reference	Estate	Sex	Age ( in years)	Age Class	PCV2 ELISA	PCV2 Antibody Titer	SIV ELISA	SIV Antibody Titer	ADV ELISA	ADV Antibody Titer	PRRSV ELISA	M. hyopneumoniae ELISA	A. pleuropneumoniae PCR	H. parasuis PCR	Metastrongylus spp	bTB Culture Limph node	bTb Culture Lung	Spoligotype	bTB Gross Lesions	Histology Lymph nodes	Histology Lung	bTB Diagnosis	bTB Lesional Pattern
1	L	Male	1.5	Yearling	Negative	93.4018	Negative	98.6867	Negative	57.6482	Negative	Negative	Negative	Negative	0	Negative	Negative		No Lesions	Negative	Negative	Negative
2	L	Female	2.5	Adult	Positive	338.631	Negative	54.0874	Positive	1551.43	Negative	Negative	Negative	Negative	15	Negative	Negative		No Lesions	Negative	Negative	Negative
3	L	Female	3	Adult	Positive	420.628	Positive	199.319	Positive	1871.63	Negative	Negative	Negative	Negative	2	Negative	Negative		Head lymph nodes	Positive	Negative	Positive	Localized
4	L	Female	4	Adult	Negative	81.6404	Positive	202.299	Positive	573.44	Negative	Negative	Negative	Negative	0	Negative	Negative		No Lesions	Negative	Negative	Negative
5	L	Female	3	Adult	Negative	86.8991	Positive	178.4	Positive	136.434	Negative	Negative	Negative	Negative	15	Negative	Negative		No Lesions	Negative	Negative	Negative
6	J	Female	3	Adult	Positive	773.709	Negative	98.4559	Positive	268.967	Negative	Negative	Negative	Negative	5	Negative	Negative		No Lesions	Negative	Negative	Negative
7	J	Male	4	Adult	Positive	1046.76	Positive	105.996	Positive	2125.64	Negative	Negative	Negative	Negative	5	Negative	Negative		No Lesions	Negative	Negative	Negative
8	J	Male	1.5	Yearling	Negative	88.3384	Positive	267.827	Negative	54.2709	Negative	Negative	Negative	Negative	4	Negative	Negative		No Lesions	Negative	Negative	Negative
9	H	Female	2	Adult	Positive	1162.8	Negative	70.9675	Positive	912.93	Negative	Positive	Negative	Negative	0	Positive	Negative	SB0339	No Lesions	Negative	Negative	Positive	Localized
10	H	Male	1.5	Yearling	Negative	81.9091	Negative	91.0768	Positive	608.131	Negative	Negative	Negative	Negative	1	Positive	Negative	SB0339	No Lesions	Positive	Negative	Positive	Localized
11	H	Female	3	Adult	Positive	366.413	Negative	70.0537	Positive	1036.83	Negative	Negative	Negative	Negative	3	Positive	Negative	SB0339	No Lesions	Positive	Negative	Positive	Localized
12	H	Male	1.5	Yearling	Positive	1138.23	Negative	63.6376	Positive	86.2598	Negative	Negative	Negative	Negative	1	Negative	Negative		No Lesions	Negative	Negative	Negative
13	H	Male	4	Adult	Positive	722.127	Negative	24.4175	Positive	368.518	Negative	Negative	Negative	Negative	0	Positive	Positive	SB0339	Head lymph nodes, lungs	Positive	Positive	Positive	Generalized
14	H	Male	0.7	Juvenile	Positive	167.613	Negative	7.04017	Negative	55.4344	Negative	Negative	Negative	Negative	25	Negative	Negative		No Lesions	Negative	Negative	Negative
15	H	Male	1.5	Yearling	Positive	1317.42	Negative	12.2543	Positive	998.643	Negative	Negative	Negative	Negative	7	Positive	Positive	SB0119	Head lymph nodes, lungs, spleen, liver	Positive	Positive	Positive	Generalized
16	H	Male	3	Adult	Positive	769.905	Negative	6.8605	Positive	1962.32	Negative	Negative	Negative	Negative	15	Positive	Positive	SB0119	Head lymph nodes, lungs, mesenteric lymph nodes, liver	Positive	Positive	Positive	Generalized
17	A	Female	3	Adult	Positive	880.922	Positive	193.576	Positive	965.006	Negative	Negative	Negative	Negative	0	Positive	Positive	SB0121	Head lymph nodes, lungs	Positive	Positive	Positive	Generalized
18	A	Female	1.8	Yearling	Positive	823.545	Negative	76.7663	Positive	402.46	Negative	Negative	Negative	Negative	0	Positive	Negative	SB0121	No Lesions	Positive	Negative	Positive	Localized
19	A	Male	4	Adult	Positive	287.333	Negative	55.0575	Positive	502.449	Negative	Negative	Negative	Negative	0	Positive	Negative	SB0121	Head lymph nodes	Positive	Negative	Positive	Localized
20	A	Female	2.5	Adult	Positive	645.805	Negative	23.1179	Negative	49.0495	Negative	Negative	Negative	Negative	15	Positive	Negative	SB1174	Head lymph nodes	Positive	Negative	Positive	Localized
21	A	Male	0.9	Juvenile	Negative	82.3138	Negative	38.8731	Negative	51.3423	Negative	Negative	Negative	Negative	35	Positive	Negative	SB0121	No Lesions	Positive	Negative	Positive	Localized
22	O	Female	2.5	Adult	Negative	97.9337	Positive	205.087	Positive	783.99	Negative	Negative	Negative	Negative	3	Negative	Negative		No Lesions	Negative	Negative	Negative
23	O	Female	4	Adult	Positive	1013.58	Positive	233.485	Positive	598.793	Negative	Negative	Negative	Negative	7	Negative	Negative		No Lesions	Negative	Negative	Negative
24	O	Female	2.5	Adult	Positive	540.855	Negative	3.74325	Positive	1414.72	Negative	Negative	Negative	Negative	0	Positive	Negative	SB0134	Head lymph nodes	Positive	Negative	Positive	Localized
25	O	Female	5	Adult	Positive	756.229	Positive	216.78	Positive	1378.87	Negative	Negative	Negative	Negative	0	Negative	Negative		No Lesions	Negative	Negative	Negative
26	O	Female	5	Adult	Positive	908.326	Negative	91.3622	Positive	767.811	Negative	Negative	Negative	Negative	0	Negative	Negative		No Lesions	Negative	Negative	Negative
27	O	Female	1.7	Yearling	Positive	1626.65	Negative	42.2654	Positive	1270.56	Negative	Negative	Negative	Negative	6	Positive	Positive	SB0134	Head lymph nodes, lungs	Positive	Positive	Positive	Generalized
28	P	Male	5	Adult	Positive	695.985	Positive	848.705	Positive	951.926	Negative	Negative	Negative	Negative	0	Negative	Negative		No Lesions	Negative	Negative	Negative
29	P	Male	6	Adult	Positive	338.07	Positive	349.625	Positive	1341.78	Negative	Negative	Negative	Negative	1	Negative	Negative		No Lesions	Negative	Negative	Negative
30	P	Male	5.5	Adult	Positive	833.352	Positive	544.892	Positive	951.926	Negative	Negative	Negative	Negative	15	Positive	Negative	SB0119	Head lymph nodes	Positive	Negative	Positive	Localized
31	P	Male	3	Adult	Positive	529.124	Negative	14.254	Positive	658.23	Negative	Positive	Negative	Negative	4	Positive	Positive	SB0339	Head lymph nodes, lungs	Positive	Positive	Positive	Generalized
32	P	Male	5	Adult	Positive	373.717	Negative	64.0394	Positive	654.02	Negative	Negative	Negative	Negative	1	Negative	Negative		No Lesions	Negative	Negative	Negative
33	D	Male	4	Adult	Positive	398.504	Negative	1.95642	Positive	85.5585	Negative	Negative	Negative	Negative	3	Negative	Negative		No Lesions	Negative	Negative	Negative
34	D	Male	5	Adult	Negative	92.5643	Negative	71.3187	Positive	1348.25	Negative	Negative	Negative	Negative	0	Negative	Negative		No Lesions	Negative	Negative	Negative
35	D	Male	2.5	Adult	Negative	82.563	Negative	16.0227	Negative	58.5008	Negative	Negative	Negative	Negative	25	Negative	Negative		No Lesions	Negative	Negative	Negative
36	Q	Male	0.7	Juvenile	Positive	828.147	Negative	94.8319	Positive	901.4	Negative	Negative	Negative	Negative	1	Negative	Negative		No Lesions	Negative	Negative	Negative
37	Q	Female	0.9	Juvenile	Positive	911.176	Positive	822.513	Positive	854.926	Negative	Positive	Negative	Negative	0	Positive	Negative	SB0119	Head lymph nodes	Positive	Negative	Positive	Localized
38	Q	Female	2	Adult	Positive	937.231	Positive	176.812	Positive	1918.8	Negative	Negative	Negative	Negative	0	Positive	Negative	SB0121	Head lymph nodes	Positive	Negative	Positive	Localized
39	Q	Female	2	Adult	Positive	424.935	Positive	276.827	Positive	402.911	Negative	Positive	Negative	Negative	2	Positive	Positive	SB0121	Head lymph nodes, lungs	Positive	Positive	Positive	Generalized
40	Q	Female	1.4	Yearling	Positive	622.734	Negative	62.7038	Negative	47.6423	Negative	Negative	Negative	Negative	0	Positive	Negative	SB1091	Head lymph nodes	Positive	Negative	Positive	Localized
41	T	Female	3	Adult	Negative	81.7907	Positive	1018.89	Negative	57.6623	Negative	Positive	Negative	Negative	2	Negative	Negative		No Lesions	Negative	Negative	Negative
42	T	Female	0.9	Juvenile	Negative	83.3426	Negative	69.4859	Negative	68.569	Negative	Negative	Negative	Negative	35	Negative	Negative		No Lesions	Negative	Negative	Negative
43	T	Male	0.35	Juvenile	Negative	79.1441	Positive	616.217	Negative	60.9922	Negative	Negative	Negative	Negative	5	Negative	Negative		No Lesions	Negative	Negative	Negative	Not determined
44	T	Female	3.5	Adult	Negative	81.5349	Positive	924.331	Positive	84.6032	Negative	Negative	Negative	Negative	0	Positive	Negative	SB0121	Head lymph nodes	Positive	Negative	Positive	Localized
45	J	Female	4	Adult	Negative	130.255	Positive	109.935	Positive	567.854	Negative	Negative	Negative	Negative	0	Negative	Negative		No Lesions	Negative	Negative	Negative
46	J	Female	1.9	Yearling	Negative	128.187	Negative	15.2455	Negative	58.4056	Negative	Negative	Negative	Negative	0	Negative	Negative		No Lesions	Negative	Negative	Negative
47	J	Female	1.7	Yearling	Negative	126.153	Negative	10.0027	Positive	342.43	Negative	Negative	Negative	Negative	4	Negative	Negative		No Lesions	Negative	Negative	Negative
48	J	Female	1.7	Yearling	Negative	118.332	Negative	17.4139	Positive	1413.65	Negative	Negative	Negative	Negative	25	Negative	Negative		No Lesions	Negative	Negative	Negative	Not determined
49	J	Female	4	Adult	Positive	977.983	Negative	61.5649	Positive	958.728	Negative	Negative	Negative	Negative	0	Negative	Negative		No Lesions	Negative	Negative	Negative	Not determined
50	S	Male	1	Yearling	Negative	115.711	Positive	1803.87	Positive	339.911	Negative	Negative	Negative	Negative	15	Positive	Negative	SB0152	No Lesions	Negative	Negative	Positive	Not determined
51	S	Female	1	Yearling	Positive	9424.73	Negative	32.9815	Negative	68.1305	Negative	Negative	Negative	Negative	1	Positive	Negative	SB0152	No Lesions	Negative	Negative	Positive	Not determined
52	S	Male	1.5	Yearling	Positive	3363.35	Negative	24.7242	Negative	53.9921	Negative	Negative	Negative	Negative	50	Positive	Negative	SB0121	Head lymph nodes	Positive	Negative	Positive	Localized
53	S	Male	1	Yearling	Positive	3226.3	Negative	6.7462	Positive	1236.39	Negative	Negative	Negative	Negative	1	Positive	Positive	SB0152	Head lymph nodes, lungs, liver, spleen	Positive	Positive	Positive	Generalized
54	S	Male	2	Adult	Positive	5666.3	Negative	88.1844	Negative	49.1955	Negative	Negative	Negative	Negative	35	Positive	Positive	SB1174	Head lymph nodes, lungs	Positive	Positive	Positive	Generalized
55	J	Female	4	Adult	Negative	82.8097	Negative	2.55294	Positive	1363.48	Negative	Negative	Negative	Negative	9	Negative	Negative		No Lesions	Negative	Negative	Negative
56	J	Male	4	Adult	Negative	77.0645	Negative	24.2519	Positive	1840.43	Negative	Negative	Negative	Negative	55	Negative	Negative		No Lesions	Negative	Negative	Negative
57	J	Male	3	Adult	Positive	215.96	Negative	65.4281	Positive	1049.78	Negative	Negative	Negative	Negative	55	Negative	Negative		No Lesions	Negative	Negative	Negative
58	V	Male	4	Adult	Positive	1026.96	Positive	127.84	Positive	698.584	Negative	Negative	Negative	Negative	0	Positive	Negative	SB0121	Head lymph nodes	Positive	Negative	Positive	Localized
59	V	Female	0.5	Juvenile	Positive	205.66	Negative	57.7507	Negative	71.0617	Negative	Negative	Negative	Negative	0	Positive	Negative	SB0119	Head lymph nodes	Positive	Negative	Positive	Localized
60	V	Male	4	Adult	Positive	1399	Negative	56.1838	Positive	756.93	Negative	Negative	Negative	Negative	0	Positive	Negative	SB0121	Head lymph nodes	Positive	Negative	Positive	Localized
61	V	Male	2	Adult	Positive	1138.44	Negative	57.7507	Negative	57.7676	Negative	Negative	Negative	Negative	0	Positive	Positive	SB0121	Head lymph nodes, lungs	Positive	Positive	Positive	Generalized
62	V	Male	1.44	Yearling	Positive	270.46	Negative	95.4203	Negative	54.0863	Negative	Negative	Negative	Negative	0	Positive	Negative	SB0119	Head lymph nodes	Positive	Negative	Positive	Not determined
63	J	Male	4	Adult	Negative	136.556	Negative	37.7134	Positive	850.14	Negative	Negative	Negative	Negative	0	Negative	Negative		No Lesions	Negative	Negative	Negative
64	J	Male	4	Adult	Positive	1465.01	Negative	71.6132	Positive	1012.52	Negative	Negative	Negative	Negative	0	Positive	Negative	SB0134	Head lymph nodes	Positive	Negative	Positive	Localized
65	J	Male	4	Adult	Positive	196.394	Negative	41.6615	Positive	905.832	Negative	Negative	Negative	Negative	10	Negative	Negative		No Lesions	Negative	Negative	Negative
66	J	Female	4	Adult	Negative	129.698	Negative	53.1124	Negative	55.8632	Negative	Negative	Negative	Negative	0	Negative	Negative		No Lesions	Negative	Negative	Negative	Not determined
67	F	Male	2	Adult	Positive	3005.68	Negative	41.2135	Positive	389.013	Negative	Negative	Negative	Negative	0	Negative	Negative		No Lesions	Negative	Negative	Negative
68	F	Female	2	Adult	Positive	1942.34	Negative	69.874	Positive	1152.28	Negative	Negative	Negative	Negative	0	Negative	Negative		No Lesions	Negative	Negative	Negative
69	F	Male	4	Adult	Positive	1344.66	Negative	66.045	Positive	554.954	Negative	Negative	Negative	Negative	0	Negative	Negative		No Lesions	Negative	Negative	Negative	Not determined
70	R	Female	2.5	Adult	Positive	1397.82	Negative	42.683	Negative	53.3991	Negative	Negative	Negative	Negative	0	Negative	Negative		No Lesions	Negative	Negative	Negative
71	R	Male	1.5	Yearling	Positive	1911.09	Negative	87.0533	Negative	58.3239	Negative	Negative	Negative	Negative	0	Positive	Negative	SB0119	Head lymph nodes	Positive	Negative	Positive	Localized
72	R	Female	2.5	Adult	Positive	1675.06	Negative	60.9816	Positive	105.095	Negative	Negative	Negative	Negative	0	Negative	Negative		No Lesions	Negative	Negative	Negative
73	R	Female	2	Adult	Positive	19318.9	Negative	57.5532	Positive	1002.19	Negative	Negative	Negative	Negative	0	Positive	Negative	SB0121	No Lesions	Positive	Negative	Positive	Localized
74	R	Female	3	Adult	Positive	244.815	Negative	94.8794	Positive	613.533	Negative	Negative	Negative	Negative	0	Positive	Negative	SB0121	No Lesions	Negative	Negative	Positive	Localized
75	R	Male	1.5	Yearling	Positive	2290.14	Positive	110.84	Positive	825.399	Negative	Negative	Negative	Negative	15	Negative	Negative		No Lesions	Negative	Negative	Negative
76	R	Female	2.5	Adult	Positive	1649.28	Negative	36.2455	Positive	654.777	Negative	Negative	Negative	Negative	0	Negative	Negative		No Lesions	Negative	Negative	Negative
77	R	Male	2.5	Adult	Positive	866.512	Negative	47.8429	Negative	71.7599	Negative	Negative	Negative	Negative	0	Negative	Negative		No Lesions	Negative	Negative	Negative
78	G	Female	2	Adult	Negative	102.986	Negative	44.3714	Positive	603.468	Negative	Negative	Negative	Negative	0	Positive	Negative	SB1091	Head lymph nodes	Positive	Negative	Positive	Localized
79	W	Female	4	Adult	Negative	106.505	Negative	97.3527	Negative	67.2397	Negative	Negative	Negative	Negative	0	Positive	Negative	SB0339	Head lymph nodes	Positive	Negative	Positive	Not determined
80	W	Female	2.5	Adult	Negative	140.076	Positive	166.653	Positive	111.053	Negative	Positive	Negative	Negative	0	Positive	Negative	SB1142	Head lymph nodes	Positive	Negative	Positive	Not determined
81	W	Female	3	Adult	Negative	128.623	Negative	35.86	Negative	55.0129	Negative	Positive	Negative	Negative	0	Positive	Negative	SB1142	Head lymph nodes	Positive	Negative	Positive	Not determined
82	W	Female	3	Adult	Negative	133.018	Negative	53.2858	Negative	54.2897	Negative	Negative	Negative	Negative	13	Negative	Negative		No Lesions	Negative	Negative	Negative
83	W	Female	2	Adult	Negative	124.372	Negative	81.2544	Positive	107.084	Negative	Positive	Negative	Negative	41	Negative	Negative		Head lymph nodes	Positive	Negative	Positive	Not determined
84	W	Female	4	Adult	Positive	183.278	Negative	46.0914	Negative	56.426	Negative	Positive	Negative	Negative	0	Positive	Negative	SB0339	Head lymph nodes	Positive	Negative	Positive	Not determined
85	W	Male	0.6	Juvenile	Negative	104.056	Negative	39.8042	Negative	54.7708	Negative	Negative	Negative	Negative	25	Positive	Negative	SB1142	Head lymph nodes	Positive	Negative	Positive	Not determined
86	W	Female	0.8	Juvenile	Negative	127.959	Negative	41.8506	Negative	51.8899	Negative	Positive	Negative	Negative	0	Negative	Negative		No Lesions	Negative	Negative	Negative
87	W	Female	1.8	Yearling	Negative	117.497	Negative	45.2274	Negative	54.1104	Negative	Positive	Negative	Negative	0	Negative	Negative		No Lesions	Positive	Negative	Positive	Not determined
88	W	Male	0.7	Juvenile	Positive	3581.51	Negative	23.9406	Negative	51.0949	Negative	Negative	Negative	Negative	1	Positive	Negative	SB0339	Head lymph nodes	Positive	Negative	Positive	Not determined
89	W	Male	1.8	Yearling	Negative	100.358	Negative	50.0764	Negative	54.0508	Negative	Negative	Negative	Negative	0	Positive	Negative	SB1142	Head lymph nodes	Positive	Negative	Positive	Not determined
90	W	Female	4	Adult	Positive	1416	Negative	43.9463	Negative	55.3171	Negative	Negative	Negative	Negative	0	Negative	Negative		Head lymph nodes	Positive	Negative	Positive	Not determined
91	W	Female	4	Adult	Positive	914.847	Negative	33.2173	Negative	54.8312	Negative	Negative	Negative	Negative	0	Positive	Negative	SB1142	Head lymph nodes	Positive	Negative	Positive	Not determined
92	W	Female	1.5	Yearling	Negative	112.737	Negative	45.6584	Negative	52.1767	Negative	Negative	Negative	Negative	15	Positive	Negative	SB1142	Head lymph nodes	Positive	Negative	Positive	Not determined
93	W	Female	1.5	Yearling	Positive	291.105	Negative	62.4802	Negative	61.2236	Negative	Negative	Negative	Negative	0	Positive	Negative	SB1142	Head lymph nodes	Positive	Negative	Positive	Not determined
94	N	Male	1	Yearling	Positive	1306.96	Positive	594.223	Positive	267.141	Negative	Negative	Negative	Negative	10	Negative	Negative		No Lesions	Negative	Negative	Negative	Not determined
95	N	Male	2	Adult	Positive	5430	Positive	157.115	Positive	575.521	Negative	Negative	Negative	Negative	49	Positive	Positive	SB0121	Head lymph nodes, lungs	Positive	Positive	Positive	Generalized
96	N	Male	3	Adult	Positive	1976.4	Negative	59.5006	Positive	415.703	Negative	Negative	Negative	Negative	0	Positive	Negative	SB0121	No Lesions	Positive	Negative	Positive	Localized
97	E	Female	1.8	Yearling	Positive	251.225	Negative	40.2095	Positive	784.575	Negative	Negative	Negative	Negative	0	Positive	Negative	SB0296	No Lesions	Negative	Negative	Positive	Not determined
98	L	Male	1.8	Yearling	Positive	294.131	Negative	60.486	Positive	131.318	Negative	Negative	Negative	Negative	8	Negative	Negative		No Lesions	Negative	Negative	Negative
99	L	Female	4	Adult	Positive	207.488	Negative	47.8429	Positive	1082.62	Negative	Negative	Negative	Negative	0	Negative	Negative		No Lesions	Negative	Negative	Negative
100	L	Female	4	Adult	Positive	252.527	Negative	46.0914	Positive	733.535	Negative	Negative	Negative	Negative	0	Negative	Negative		No Lesions	Negative	Negative	Negative
101	L	Female	4	Adult	Negative	92.6299	Negative	69.705	Positive	684.305	Negative	Negative	Negative	Negative	0	Positive	Negative	SB0296	No Lesions	Negative	Negative	Positive	Localized
102	L	Female	1.8	Yearling	Positive	1441.85	Negative	85.8781	Positive	704.985	Negative	Negative	Negative	Negative	27	Negative	Negative		No Lesions	Negative	Negative	Negative
103	L	Male	1	Yearling	Negative	95.5481	Negative	51.8986	Positive	87.8055	Negative	Negative	Negative	Negative	0	Negative	Negative		No Lesions	Negative	Negative	Negative
104	L	Female	2	Adult	Negative	117.497	Negative	72.3774	Positive	485.099	Negative	Negative	Negative	Negative	0	Negative	Negative		No Lesions	Negative	Negative	Negative
105	L	Female	0.75	Juvenile	Negative	137.564	Negative	49.6258	Positive	484.03	Negative	Negative	Negative	Negative	4	Negative	Negative		No Lesions	Negative	Negative	Negative
106	L	Female	1.8	Yearling	Negative	120.263	Negative	58.523	Positive	1045.08	Negative	Negative	Negative	Negative	1	Negative	Negative		No Lesions	Negative	Negative	Negative
107	L	Female	0.7	Juvenile	Negative	142.265	Negative	66.045	Negative	77.3477	Negative	Negative	Negative	Negative	40	Negative	Negative		No Lesions	Negative	Negative	Negative
108	L	Female	3	Adult	Positive	251.225	Positive	414.822	Positive	656.947	Negative	Negative	Negative	Negative	0	Negative	Negative		No Lesions	Negative	Negative	Negative
109	L	Female	2.5	Adult	Negative	137.564	Positive	406.11	Positive	632.074	Negative	Negative	Negative	Negative	0	Negative	Negative		No Lesions	Negative	Negative	Negative
110	L	Female	3	Adult	Negative	91.2044	Negative	55.1629	Positive	838.241	Negative	Negative	Negative	Negative	0	Negative	Negative		No Lesions	Negative	Negative	Negative
111	L	Female	2.2	Adult	Positive	375.026	Positive	127.992	Positive	811.859	Negative	Negative	Negative	Negative	11	Positive	Negative	SB0296	Head lymph nodes	Positive	Negative	Positive	Localized
112	L	Male	2	Adult	Negative	84.8367	Negative	29.9629	Negative	53.6943	Negative	Negative	Negative	Negative	0	Negative	Negative		No Lesions	Negative	Negative	Negative
113	L	Male	2	Adult	Negative	103.519	Negative	42.683	Positive	994.488	Negative	Negative	Negative	Negative	0	Negative	Negative		No Lesions	Negative	Negative	Negative	Not determined
114	A	Female	2.5	Adult	Positive	14995.8	Negative	61.4792	Positive	1045.08	Negative	Negative	Positive	Negative	1	Negative	Negative		No Lesions	Negative	Negative	Negative
115	H	Female	1	Yearling	Positive	2714.71	Positive	144.561	Positive	81.605	Negative	Negative	Negative	Negative	1	Positive	Negative	SB0339	No Lesions	Negative	Negative	Positive	Localized
116	H	Female	1	Yearling	Positive	2044.98	Negative	44.367	Negative	71.9697	Negative	Positive	Negative	Negative	0	Negative	Negative		No Lesions	Negative	Negative	Negative
117	H	Female	1	Yearling	Positive	5091.27	Negative	66.7178	Negative	60.1885	Negative	Positive	Negative	Negative	0	Negative	Negative		No Lesions	Negative	Negative	Negative
118	H	Male	0.75	Juvenile	Positive	8972.16	Negative	63.3751	Negative	58.9713	Negative	Negative	Negative	Negative	27	Positive	Negative	SB0339	No Lesions	Positive	Negative	Positive	Localized
119	H	Male	3	Adult	Positive	16050.6	Positive	115.435	Positive	197.048	Negative	Negative	Negative	Negative	3	Positive	Positive	SB0339	Head lymph nodes, lungs	Positive	Positive	Positive	Generalized
120	H	Female	3	Adult	Positive	10539.1	Positive	344.311	Positive	297.411	Negative	Negative	Negative	Negative	0	Positive	Negative	SB0339	Head lymph nodes	Positive	Negative	Positive	Localized
121	H	Female	2	Adult	Positive	2376.48	Positive	196.261	Positive	616.754	Negative	Negative	Negative	Negative	0	Negative	Negative		No Lesions	Negative	Negative	Negative
122	H	Male	0.9	Juvenile	Positive	18572.7	Positive	216.668	Positive	250.255	Negative	Negative	Negative	Negative	0	Positive	Negative	SB0339	No Lesions	Positive	Negative	Positive	Localized
123	H	Male	1.3	Yearling	Positive	19180.3	Negative	36.4052	Negative	57.8378	Negative	Positive	Negative	Negative	0	Negative	Negative		No Lesions	Negative	Negative	Negative
124	H	Female	0.7	Juvenile	Positive	21629.8	Negative	86.5774	Positive	495.143	Negative	Negative	Negative	Negative	18	Positive	Positive	SB0339	Head lymph nodes, lungs	Positive	Positive	Positive	Generalized
125	H	Male	1	Yearling	Positive	1.10718e+11	Negative	60.9224	Positive	170.965	Negative	Negative	Negative	Negative	0	Positive	Negative	SB0339	No Lesions	Negative	Negative	Positive	Not determined
126	H	Female	0.7	Juvenile	Positive	1.10718e+11	Negative	80.9144	Positive	105.779	Negative	Positive	Negative	Negative	11	Positive	Positive	SB0339	Head lymph nodes, lungs	Positive	Positive	Positive	Generalized
127	H	Female	1	Yearling	Positive	1.10718e+11	Negative	74.5412	Negative	76.3625	Negative	Positive	Negative	Negative	21	Positive	Positive	SB0339	Head lymph nodes, lungs	Positive	Positive	Positive	Generalized
128	H	Female	2	Adult	Positive	21125.1	Positive	116.319	Positive	614.239	Negative	Negative	Negative	Negative	9	Negative	Negative		No Lesions	Negative	Negative	Negative
129	H	Female	1	Yearling	Positive	29336.6	Negative	56.1572	Positive	136.834	Negative	Negative	Negative	Negative	11	Positive	Positive	SB0339	Head lymph nodes, lungs	Positive	Positive	Positive	Generalized
130	H	Female	0.75	Juvenile	Positive	15777.4	Negative	74.5412	Positive	85.4437	Negative	Negative	Negative	Negative	2	Negative	Negative		No Lesions	Negative	Negative	Negative
131	I	Female	2	Adult	Positive	14111.3	Negative	40.9575	Negative	73.7559	Negative	Negative	Negative	Negative	0	Negative	Negative		No Lesions	Negative	Negative	Negative
132	I	Male	3	Adult	Positive	362.599	Negative	73.6513	Positive	677.527	Negative	Negative	Positive	Negative	4	Positive	Negative	SB0121	Head lymph nodes	Positive	Negative	Positive	Localized
133	I	Male	2.5	Adult	Positive	440.805	Negative	50.095	Positive	715.95	Negative	Negative	Positive	Negative	3	Positive	Negative	SB0848	Head lymph nodes	Positive	Negative	Positive	Localized
134	K	Female	2.5	Adult	Positive	5047.75	Negative	79.9885	Positive	660.444	Negative	Negative	Negative	Negative	0	Positive	Negative	SB0121	Head lymph nodes	Positive	Negative	Positive	Localized
135	K	Female	2.5	Adult	Positive	152.357	Negative	40.9575	Positive	151.551	Negative	Negative	Positive	Negative	1	Positive	Positive	SB0121	Head lymph nodes, lungs	Positive	Positive	Positive	Generalized
136	K	Female	4	Adult	Positive	2213.99	Negative	79.9885	Positive	677.527	Negative	Negative	Negative	Negative	1	Negative	Negative		No Lesions	Negative	Negative	Negative
137	K	Female	1.1	Yearling	Positive	3081.18	Negative	65.0361	Positive	790.525	Negative	Negative	Positive	Negative	0	Negative	Negative		No Lesions	Negative	Negative	Negative
138	K	Male	2.5	Adult	Positive	150.731	Negative	42.3055	Positive	677.527	Negative	Positive	Positive	Negative	1	Positive	Negative	SB0121	Head lymph nodes	Positive	Negative	Positive	Localized
139	J	Male	1.3	Yearling	Positive	180.896	Negative	56.9384	Negative	65.5142	Negative	Positive	Positive	Negative	6	Positive	Negative	SB0121	No Lesions	Positive	Negative	Positive	Localized
140	J	Male	1	Yearling	Positive	167.087	Negative	72.7665	Positive	79.1421	Negative	Negative	Negative	Negative	78	Negative	Negative		No Lesions	Negative	Negative	Negative
141	J	Female	0.9	Juvenile	Positive	232.533	Positive	545.72	Positive	594.486	Negative	Negative	Negative	Negative	2	Positive	Negative	SB0134	No Lesions	Negative	Negative	Positive	Localized
142	J	Female	1	Yearling	Positive	185.218	Negative	35.1521	Positive	542.823	Negative	Positive	Negative	Negative	11	Negative	Negative		No Lesions	Negative	Negative	Negative
143	C	Female	4	Adult	Positive	27983.6	Positive	118.764	Positive	80.5285	Negative	Negative	Negative	Negative	1	Positive	Positive	SB0120	Head lymph nodes, lungs	Positive	Positive	Positive	Generalized
144	B	Male	5	Adult	Positive	4315.74	Positive	331.371	Positive	181.03	Negative	Positive	Negative	Negative	0	Negative	Negative		No Lesions	Negative	Negative	Negative
145	B	Male	0.6	Juvenile	Positive	145.019	Negative	68.4202	Negative	54.5663	Negative	Negative	Negative	Negative	0	Negative	Negative		No Lesions	Negative	Negative	Negative
146	B	Female	0.6	Juvenile	Negative	108	Negative	19.385	Negative	60.5351	Negative	Negative	Negative	Negative	0	Negative	Negative		No Lesions	Negative	Negative	Negative
147	B	Male	0.6	Juvenile	Negative	98.2928	Negative	46.2321	Positive	97.9091	Negative	Negative	Negative	Negative	0	Negative	Negative		No Lesions	Negative	Negative	Negative
148	M	Female	0.9	Juvenile	Positive	319.361	Negative	40.6175	Positive	78.7987	Negative	Negative	Negative	Negative	0	Positive	Positive	SB0121	Head lymph nodes, lungs	Positive	Positive	Positive	Generalized
149	M	Female	0.9	Juvenile	Positive	165.182	Negative	46.9157	Positive	108.535	Negative	Negative	Negative	Negative	1	Positive	Positive	SB0121	Head lymph nodes, lungs	Positive	Positive	Positive	Generalized
150	Q	Female	1.5	Yearling	Positive	5653.16	Negative	29.8885	Positive	151.998	Negative	Negative	Negative	Negative	10	Positive	Positive	SB1091	Head lymph nodes, lungs, mesenteric lymph nodes	Positive	Positive	Positive	Generalized
151	Q	Female	3	Adult	Negative	122.63	Negative	55.4945	Negative	72.1154	Negative	Positive	Negative	Negative	25	Positive	Negative	SB1091	No Lesions	Positive	Negative	Positive	Localized
152	Q	Female	2	Adult	Positive	7715.53	Positive	161.551	Positive	1017.37	Negative	Negative	Negative	Negative	8	Positive	Positive	SB0119	Head lymph nodes, lungs	Positive	Positive	Positive	Generalized
153	Q	Male	1	Yearling	Positive	192.974	Negative	36.5607	Positive	725.653	Negative	Negative	Negative	Negative	0	Positive	Positive	SB0848	Head lymph nodes, lungs	Positive	Positive	Positive	Generalized
154	Q	Male	2	Adult	Positive	8684.24	Negative	59.6579	Positive	850.222	Negative	Negative	Negative	Negative	3	Positive	Positive	SB1091	Head lymph nodes, lungs	Positive	Positive	Positive	Generalized
155	Q	Female	2.5	Adult	Positive	465.471	Negative	41.907	Positive	787.65	Negative	Negative	Negative	Negative	0	Positive	Negative	SB0848	Head lymph nodes	Positive	Negative	Positive	Localized
156	Q	Female	2.2	Adult	Positive	418.102	Negative	27.19	Positive	741.09	Negative	Negative	Negative	Negative	1	Positive	Positive	SB1091	Head lymph nodes, lungs	Positive	Positive	Positive	Generalized
157	Q	Male	3	Adult	Positive	1409.98	Negative	41.2598	Positive	725.653	Negative	Negative	Negative	Negative	1	Positive	Positive	SB1091,	Head lymph nodes, lungs	Positive	Positive	Positive	Generalized
158	U	Female	0.75	Juvenile	Negative	114.831	Negative	35.0552	Negative	61.0064	Negative	Positive	Negative	Negative	4	Positive	Negative	SB0119	Head lymph nodes	Positive	Negative	Positive	Localized
159	U	Male	1.5	Yearling	Negative	113.829	Positive	284.738	Positive	1042.47	Negative	Negative	Negative	Negative	10	Positive	Negative	SB0119	No Lesions	Positive	Negative	Positive	Localized
160	U	Female	2	Adult	Positive	917.853	Negative	21.9247	Positive	506.241	Negative	Negative	Positive	Negative	13	Positive	Positive	SB0119	Head lymph nodes, lungs	Positive	Positive	Positive	Generalized
161	P	Female	4	Adult	Positive	1291.71	Positive	427.005	Positive	799.077	Negative	Negative	Negative	Negative	6	Positive	Negative	SB0339	No Lesions	Positive	Negative	Positive	Localized
162	P	Female	3.5	Adult	Positive	1425.51	Negative	72.1696	Positive	766.984	Negative	Negative	Negative	Negative	0	Positive	Negative	SB0339	No Lesions	Positive	Negative	Positive	Localized
163	P	Female	1.2	Yearling	Positive	5690.43	Negative	36.2571	Negative	58.5562	Negative	Positive	Negative	Negative	0	Negative	Negative		No Lesions	Negative	Negative	Negative
164	P	Female	1.5	Yearling	Positive	15348	Negative	40.938	Negative	60.0675	Negative	Negative	Negative	Negative	86	Positive	Positive	SB0119	Head lymph nodes, lungs	Positive	Positive	Positive	Generalized
165	P	Female	1.3	Yearling	Positive	22320.8	Negative	31.2839	Negative	56.018	Negative	Negative	Negative	Negative	0	Positive	Negative	SB0119	Head lymph nodes	Positive	Negative	Positive	Localized
